# Supplementary material for: Multivalent Allylammonium-Based Cross-Linkers for the Synthesis of Homogeneous, Highly Swelling Diallyldimethylammonium Chloride Hydrogels
Source: Gels. 2022 Feb 8;8(2):100. doi: 10.3390/gels8020100 (PMC8871358; doi:10.3390/gels8020100)
Supplement: Supplementary file 1 [file gels-08-00100-s001.zip]

Archive with 1 entries (1 files):
- gels-1510912-supplementary.pdf
